# Supplementary material for: Exploring the Shared Diagnostic Biomarkers and Molecular Mechanisms Related to Mitochondrial Dysfunction in Inflammatory Bowel Disease and Rheumatoid Arthritis
Source: Curr Issues Mol Biol. 2026 Jan 16;48(1):89. doi: 10.3390/cimb48010089 (PMC12840288; doi:10.3390/cimb48010089)
Supplement: Supplementary file 1 [file cimb-48-00089-s001.zip]

Archive with 22 entries (19 files):
- cimb-4082505-supplementary/
- cimb-4082505-supplementary/Supplementary Figures/
- cimb-4082505-supplementary/Supplementary Figures/Supplementary Figure Legends.pdf
- cimb-4082505-supplementary/Supplementary Figures/Supplementary Figure S1. Data sets cleaning.tif
- cimb-4082505-supplementary/Supplementary Figures/Supplementary Figure S2. WGCNA for GSE75214 and GSE89408.tif
- cimb-4082505-supplementary/Supplementary Figures/Supplementary Figure S3. Differential expression analyses of hub genes in validation sets..tif
- cimb-4082505-supplementary/Supplementary Tables/
- cimb-4082505-supplementary/Supplementary Tables/Supplementary Table S1-The gene list of 2703 mitochondrial dysfunction-related genes (MDRGs)..xlsx
- cimb-4082505-supplementary/Supplementary Tables/Supplementary Table S10-The list of 74 CGs in the logistic regression model of IBD..xlsx
- cimb-4082505-supplementary/Supplementary Tables/Supplementary Table S11-The list of 86 CGs in the logistic regression model of RA..xlsx
- cimb-4082505-supplementary/Supplementary Tables/Supplementary Table S12-The list of 31 CGs in the SVM model of RA..xlsx
- cimb-4082505-supplementary/Supplementary Tables/Supplementary Table S13-The list of 25 RA key genes..xlsx
- cimb-4082505-supplementary/Supplementary Tables/Supplementary Table S14-The list of mRNA-TF interaction network nodes..pdf
- cimb-4082505-supplementary/Supplementary Tables/Supplementary Table S15-The list of mRNA-miRNA interaction network nodes..pdf
- cimb-4082505-supplementary/Supplementary Tables/Supplementary Table S2-The gene list of 182 IBD-MDRDEGs..xlsx
- cimb-4082505-supplementary/Supplementary Tables/Supplementary Table S3-The gene list of 187 RA-MDRDEGs..xlsx
- cimb-4082505-supplementary/Supplementary Tables/Supplementary Table S4-The gene list of 1794 RA-WGCNA-MDRGs..xlsx
- cimb-4082505-supplementary/Supplementary Tables/Supplementary Table S5-The gene list of 1386 IBD-WGCNA-MDRGs..xlsx
- cimb-4082505-supplementary/Supplementary Tables/Supplementary Table S6-The list of 87 CGs..xlsx
- cimb-4082505-supplementary/Supplementary Tables/Supplementary Table S7-Results of GO and KEGG enrichment analysis..pdf
- cimb-4082505-supplementary/Supplementary Tables/Supplementary Table S8-Results of GSVA (IBD_Control) for GSE75214..pdf
- cimb-4082505-supplementary/Supplementary Tables/Supplementary Table S9-Results of GSVA (RA_Control) for GSE89408..pdf
