# Supplementary material for: Exploring the Shared Diagnostic Biomarkers and Molecular Mechanisms Related to Mitochondrial Dysfunction in Inflammatory Bowel Disease and Rheumatoid Arthritis
Source: Curr Issues Mol Biol. 2026 Jan 16;48(1):89. doi: 10.3390/cimb48010089 (PMC12840288; doi:10.3390/cimb48010089)
Supplement: Supplementary file 1 [file cimb-48-00089-s001.zip › cimb-4082505-supplementary/Supplementary Tables/Supplementary Table S1-The gene list of 2703 mitochondrial dysfunction-related genes (MDRGs)..xlsx]

## Sheet: Supplementary Table S1 (MDRGs) 
Gene Symbol
LETM1
POLG
PINK1
SLC25A4
RRM2B
CYCS
OPA1
POLGARF
TWNK
ISCA2
TYMP
TK2
MT-ND1
MFN2
MPV17
MT-ND4
DNM1L
PRKN
POLG2
SDHB
MT-CYB
TP53
HSD17B10
PARP1
NDUFS4
DGUOK
APP
SPG7
ISCA1
COX5A
TFAM
MT-CO1
AIFM1
SIRT1
CASP3
MT-CO3
NDUFV1
PNPT1
SCO2
SUCLG1
SOD1
FARS2
MT-ATP6
MT-ND5
SUCLA2
MDH2
MT-CO2
IBA57
MDH1
GFM2
SIRT3
FXN
MGME1
MT-ND6
ERAL1
NDUFAF7
TRMU
BOLA3
NFU1
LARS2
COQ4
GFM1
IL6
MT-ND2
NDUFS1
YARS2
COX4I1
SNCA
PPARGC1A
SDHA
MT-ND3
FDX2
NUBPL
TAFAZZIN
SIRT5
WFS1
BCL2
RYR1
MTO1
COX6B1
CYC1
NDUFAF1
ELAC2
ATP5F1A
GDAP1
COX10
FBXL4
COQ7
AGK
NDUFS2
KIF5A
ACAD9
MT-ND4L
MT-ATP8
GSK3B
FLAD1
MSTO1
PMPCB
ETFDH
SIRT2
MTRFR
SFXN4
GOT2
PRKAA1
NDUFAF4
MIEF2
SACS
VDAC1
DES
AARS2
TIMM50
SOD2
TRMT5
COX6A2
HSPD1
NDUFV2
DNA2
LIAS
BAX
CHCHD10
TOP3A
COX20
BCS1L
SLC25A24
COA3
PDP1
SURF1
NDUFAF5
LRPPRC
TIMMDC1
NDUFC2
LONP1
BCL2L1
GLRX5
NDUFS3
SLC25A12
ISCU
ECHS1
PET117
UQCRFS1
AFG3L2
NDUFS7
NDUFA4
NDUFA1
STAR
GFER
MRPL12
OPA3
PARK7
ATAD3A
NDUFS8
RNASEH1
NADK2
MRPS14
CYP11A1
GTPBP3
ACO2
KARS1
DNAJC30
EIF2AK1
TMEM126A
TRMT10C
TMEM70
AR
CHAT
HSPA9
CARS2
SSBP1
NDUFS6
PUS1
TMEM126B
TANGO2
RARS2
COQ8A
UQCC2
NDUFB11
APTX
HIF1A
DNM2
TUBB3
YME1L1
ATP13A2
MICOS13
NFE2L2
PREPL
SCO1
IL1B
TACO1
FOXRED1
NDUFA11
CASP9
NDUFAF2
SQSTM1
MFF
COX5B
RELA
NAMPT
SLC25A42
COQ9
CYP17A1
POR
LHCGR
AKR1C2
HSD17B3
HSD3B2
DPAGT1
CBX2
SRD5A2
ANOS1
RIBC1
MUSK
CHRNE
KIF21A
QRSL1
FGF21
COQ8B
LYRM4
MRPS2
MRPS7
PET100
OGDH
FASTKD2
TIMM8A
TSFM
EARS2
ETFB
NDUFB10
NDUFAF8
REEP1
PNPLA8
NARS2
MAPK1
PANK2
LYRM1
MAPT
GFPT1
HARS2
NDUFB8
LYRM7
MRPL44
CDK5
DARS2
COX15
DHTKD1
ETFA
SLC25A26
ATXN1
SDHD
HMGA1
GOT1
NMNAT2
CCL27
PDSS1
ETHE1
INS
DECR1
PARS2
DDHD1
GDF15
ATPAF2
COA5
PDK4
NDUFAF6
COQ6
PDSS2
PDHX
GCDH
PDK1
NDUFB3
MRPS22
FH
MECR
NDUFA10
UQCRQ
COX8A
CASP8
UQCC3
NDUFA6
NDUFAF3
WARS2
SLC25A20
MTOR
HK1
ATP5PO
COQ2
CS
AGRN
CHRNA1
CHRNB1
LRP4
MTM1
CHRND
RAPSN
ALG2
ALG14
COLQ
PRICKLE2
DOK7
PCK2
NDUFA13
FA2H
PPARG
RRM1
HCCS
SPART
SLC25A15
COQ5
MAPK14
MRPS16
VARS2
TTC19
PITRM1
BAD
EIF2AK3
ACACA
DNAJC19
NDUFB9
SLC25A10
COA8
CLPP
UQCRC2
CFAP410
PLA2G6
BBC3
NAXE
SLC25A46
BNIP3
SLC19A3
MTPAP
HTRA2
C1QBP
LRRK2
FBP1
GFAP
PDX1
TIMM44
ALKBH1
BOLA1
PMPCA
RANBP2
AUH
SUGCT
TUFM
SDHAF1
UCN
NDUFA12
UQCRB
NDUFA9
NDUFA8
TRIT1
MTFMT
MRM2
SERAC1
TFB1M
CAT
CPT2
CREB1
UQCRC1
ABL1
DLD
PDHA1
SLC22A5
HIBCH
SLC25A3
SUCLG2
COX4I2
BAK1
ATG4D
HADHA
MRPS23
GATC
COX6A1
IARS2
NOL3
CISD2
ACADM
DLAT
NFS1
TXN2
ATP5F1E
NDUFB7
UQCRH
ABAT
SETX
QARS1
COA7
BID
NDUFA5
ATAD3B
NOS2
SHC1
HADH
ACADVL
ATP5F1D
MRPL39
EDAR
COX14
SLC19A2
FANCI
ECSIT
PTCD1
NLRP3
BRAT1
CHKB
MTX2
BRAF
ENDOG
SLC30A10
PDHB
GATM
SLC39A8
EHHADH
NDUFA2
COA6
NSUN3
COX16
OGG1
ATP5F1B
FDXR
SLC52A2
DIABLO
ATP5IF1
FOXO3
EDN1
UCP2
IRS1
SDHC
ATM
SLC25A13
TPK1
RLBP1
VARS1
TRNT1
COX7B
NBAS
NDUFS5
RTN4IP1
NDUFB6
RMND1
SLC25A38
MRRF
NDUFB1
UQCC1
CKMT2
MMUT
TGFB1
STAT3
CP
SLC52A3
CPT1C
C19orf12
VPS13D
MAPK8
GBA1
IDH2
CPT1A
STXBP1
ACADS
CLPB
MICU1
GATB
LACTB
PRICKLE3
LMNA
DNAH8
GLUD1
OXCT1
UQCR10
ATP5MG
PYURF
TUG1
TNF
CDKN2A
DIAPH1
SIGMAR1
SOCS1
NDUFA4L2
SULT4A1
TRAP1
DYSF
DLST
GARS1
PYCR1
SLC25A19
TDP2
PTRH2
ATP5PF
SLC25A21
ATP5PB
ATP5MC2
NDUFV3
ATP5PD
NDUFB4
COX7C
NDUFA3
TMEM65
PABPN1
HMOX1
ATF4
CACNA1A
POLRMT
EXOSC3
FAS
PRDX3
TOMM40
TFB2M
HTT
NQO1
VPS13C
ABCB7
COASY
LAMP2
HLCS
MPC1
PPA2
WDR45
ATP5MC1
ATP5MF
MRPS34
COX7A1
FIS1
NRF1
MCL1
BDNF
EPHA3
SESN2
TEFM
TARDBP
CYBB
TNFSF10
MAPK3
PLK2
GOLPH3
GAPDH
MECP2
BCL2L11
PMAIP1
VHL
LIG3
FASLG
CEBPA
MPV17L
JAK2
DDC
STAT2
CTBP1
PC
ALAS2
ALDH3A2
GAMT
HADHB
KIF5B
SLC6A8
ABHD5
AGL
FTL
GPT2
GYS2
PDK3
PYCR2
SCP2
SLC25A1
NR2F1
PNPLA2
SARS2
SLC9A6
SUOX
ALDH1B1
CA5A
G6PC1
GBE1
RARS1
ACTG2
ADAMTS10
D2HGDH
PDK2
PIGA
SAMHD1
SLC33A1
TARS2
ATP5MC3
MARS2
MIPEP
PNKD
SDHAF2
SLC25A22
SLC37A4
XPNPEP3
ACADL
MRPL3
NDUFAB1
AFG2A
ATP5F1C
DNAJC3
GLYCTK
INF2
L2HGDH
PPCS
SLC25A32
THG1L
COX6C
DCAF17
LIPT1
NDUFB2
ANO10
ATP5ME
GTPBP2
OXA1L
TMX2
MRPL40
NDUFA7
ATPAF1
COX7A2
NDUFB5
CEP89
MCUR1
MICU2
UQCR11
ATP5MK
NDUFC1
RAB33A
DMAC2
LIPT2
PIGY
DMAC1
DMAC2L
TMEM186
COA1
COX6B2
COX7B2
MRPL57
BOLA2
COX8C
MDH1B
ATP5MGL
NDUFC2-KCTD14
FOXO1
XIAP
BIRC5
TOMM70
BCAP31
AKT1
PTEN
TSPO
PGAM5
PSEN1
APOE
EGLN1
CPS1
CASP7
DHCR7
ANXA5
FUS
MST1
PNPLA3
COL6A1
CAPN10
PIK3CA
NOTCH3
IGF2
FMR1
BSCL2
IL17A
MMAB
PHB1
OPTN
YAP1
IGF1R
PLK1
STK4
ERN1
OCRL
SEPSECS
NOS3
PRKAA2
PPARA
HMGCR
IGF1
ST3GAL5
NGLY1
PPP2R2B
PDE12
PKM
LEP
GLRX
TERT
CSF2RB
LDB3
UBQLN2
GSTA4
GABPA
ZNHIT1
FAM3A
TMEM102
HSP90AA1
APOL1
MARCHF5
ZFYVE26
STK11
XDH
CRAT
PPID
ERLIN2
AASS
JUN
HSPA4
IMMT
MFN1
ALDH2
SLC6A3
MAOA
PCSK9
DDIT3
PON2
VPS35
MAP2K1
CAV1
AKR1B1
TXN
RCAN1
UCP3
SLC25A14
CHCHD2
CCND1
CDKN1A
HSP90B1
BECN1
HUWE1
ITGB5
MAOB
PHB2
NUDT1
UBE2D2
MAP1LC3A
EP300
PRKCA
NGF
PTPN1
SCD
ABCA1
CASP1
CDK1
PRKAB1
SLC2A4
TPI1
DUSP1
RAP1B
CXCL8
UBE2D3
DHX30
CISD1
CKB
OMA1
KIF1C
SPG11
AP4B1
AP4M1
NIPA1
AP4E1
TECPR2
DMD
FOXD3
ZNF205
CFTR
VDR
ANXA1
MAPK10
ACLY
OTC
PCCB
PLA2G2A
NR1H2
CNR2
FGF19
RBP4
NRIP1
RIPK3
TXNRD1
UCP1
IAPP
RNLS
MTERF2
PRIMPOL
HMGCL
TIMM22
CRLS1
MMP9
MYC
ALDOA
EDNRA
PTGS2
RUNX1
TNFRSF1A
ATF6
FASN
HSPA5
TRPV1
TRPA1
CDK5R1
HNRNPA2B1
MAT1A
P2RX7
PSMB9
FGF2
MAP1B
NPPA
NOX1
TUBB4B
WNT2B
KMT2C
NPPB
PLP1
TNFSF15
TOP1MT
PRDX4
TRPM2
LGALS4
RAI1
MZB1
KRAS
CTSD
CXCR4
TLR3
CACNA1B
DPP4
SLC12A2
CYP1B1
UBE3A
ROS1
TGM2
ACTN2
EIF4EBP1
NEU1
PRDX6
SLC5A1
CD47
HMGA2
CEBPB
STUB1
AKR1A1
GPD1
PLEC
ULK1
AREG
CHKA
MAPRE1
PSMD2
SOCS2
LIN28A
SBF1
SLC16A7
MUC2
GPR39
GSTK1
STARD3
DNAJA3
PSMD10
CXCL14
EIF2A
CIAO3
KBTBD7
CASP12
PID1
TOMM20
SP2
CHEK2
AGTR1
CTSB
RAC2
EIF2AK2
GCK
GYS1
KEAP1
MAP3K5
NR2F2
PLA2G4A
EZR
FAH
PKLR
TRAF6
TUBB4A
EGR2
FTO
GCLC
NEDD4L
PRDM16
SIRPA
THBS1
TRAF2
XPC
HMBS
RALBP1
TDP1
CFLAR
IL13
ITM2B
SNCAIP
TNFRSF8
IGFBP5
OLR1
BMAL1
MACF1
ACTN3
AIFM2
AIM2
CTNNBIP1
DKK3
GPR55
KYAT1
MYOT
PACS2
CROT
NBR1
S100A7
UBA52
PSME4
RAB39B
PPRC1
CLEC4A
TRIB1
VMP1
MIEF1
MPC2
GSTA2
LOXHD1
C1QTNF9
HACD3
DOC2B
DUX4
GCSH
HSCB
GRSF1
MTERF1
CKM
CKMT1B
TTN
MCCC2
CAMKMT
TAMM41
BRD1
DNMT1
MYH7
CHCHD4
PARL
EPAS1
ACO1
ATXN10
ATXN7
GAA
CPOX
COX11
AKT3
KRT18
TOP1
CTH
CUL3
PRKCE
USP9X
OAT
ABCD1
DCN
DHODH
LIFR
PCK1
SYP
IRS2
TPP1
CXCR3
CXCL10
SERPINB2
SET
CES2
MFGE8
HOXA1
TREH
JMJD1C
METTL3
SLC39A6
RECQL4
CLDN10
DRG2
GAR1
STOML2
DNASE1L1
FOXL1
HRK
IFI6
OTUD7B
RIMBP2
NRSN1
TRIM72
FOXD2
DAOA
MTFR2
CFAP92
GADD45GIP1
TIMM17A
EPO
ALB
ATF5
AK2
DAB1
MYL1
TTPA
SIL1
METAP1D
SFXN1
OSGEPL1
SULT1A3
PHF21B
TMEM240
TIMM21
SULT1A4
NPHS1
CBS
AARS1
PPIF
RPS27A
OGDHL
MCU
MTIF3
EGLN2
FANCD2
SLC3A1
MRPS25
PTCD3
CASP2
ATP1A1
IVD
ATAD3C
ERCC6
BRCA2
KLK3
MOG
ACP3
MTIF2
CHML
SFXN3
CDK5RAP1
YRDC
PNP
POMC
TNNI3
RHO
APRT
MYH14
UMPS
TMEM43
MYOC
BICD2
CD68
CEP290
EMC1
PEX16
TMCO1
SUPV3L1
POLDIP2
PCARE
MRM3
CAV3
ERCC8
EPOR
SLC11A2
ARNT
EGLN3
BPGM
P4HA2
RBX1
CUL2
HAMP
ELOC
HIF3A
CYBRD1
EIF5B
ELOB
TCHP
VHLL
LPL
NOS1
VDAC2
PAWR
DELE1
COL4A2
MMP1
CYP27A1
CYBA
SCN4A
COL7A1
CTNS
SLC34A1
ACAD8
PPM1B
HACD1
NEB
UCHL1
RAC1
GPX1
HK2
DISC1
MPO
TLR4
HMGB1
HSPA8
TNFRSF10B
GPX4
SLC18A2
BNIP3L
NOX4
SPAST
UTRN
SLC25A27
SLC4A11
GLRX2
PRORP
MERTK
ASS1
GNAS
CACNA1S
PAX6
TYR
KCNQ2
MAG
PRPS1
PYGM
ATIC
BTD
C1QC
CTSS
KCNC3
MAF
MYL3
NEK9
QDPR
RPE65
UPB1
ABCA4
DPYS
EPHX1
GUCY2C
GUCY2D
IARS1
MYH2
NT5C3A
ASL
HJV
HLA-DPB1
KRT19
MYO7A
PSENEN
RNASET2
UGT8
AKR1D1
BEST1
PCDH19
PHOX2A
SARDH
CLCN4
CLPX
CNGA3
CNTF
CRB2
GPT
KATNB1
NAGS
RHOT1
RPGR
SPTBN2
TMSB4X
UPP1
VPS33B
CHM
ASCC1
CCL4
CNGB3
CPLX2
H2BC21
LRP12
OPN4
RS1
ADI1
AGXT2
ATP1A4
GTF2H5
MCAT
NAPB
POU4F1
RBPMS
RNASEH2C
UBR4
NRDC
PAOX
PSMG2
PUS3
SLC26A1
USH2A
WASF3
WDR36
WDR4
AP1S3
ATOH7
GLYAT
HVCN1
LAS1L
MRPS12
POU4F2
SASS6
CALY
CCNG2
VIPAS39
COQ3
COX17
HPDL
KRT25
MAL
MPLKIP
MTG2
MTRF1
QTRT1
SCAPER
SFXN2
SFXN5
SLC25A39
FRRS1L
MRM1
NLE1
NT5M
SLC25A31
VPS72
COX18
DNAJC8
ELAC1
GLB1L
TRUB1
MTRF1L
FSD1L
MPV17L2
OCM
PTCD2
SLC25A2
FASTKD5
NNAT
ELAPOR2
SLC25A51
TRMT61B
FSD1
VWA7
SLC25A41
TAAR9
ARMCX5
RNASE9
SCIMP
SLC25A52
POM121L12
OR8U3
MDM2
PRKCD
LDLR
TFRC
GSR
P4HB
VCP
ALDH5A1
HSPA1A
PCCA
PPARD
TNFRSF10A
SPP1
VDAC3
FADS1
FADS2
SLC25A11
STING1
SIRT4
CTNNB1
APOA1
CDK2
COMT
HDAC9
ITPR1
TUBB
MYOD1
PRDX2
APOC3
CFL1
ESRRA
HFE
IREB2
NEFH
DFFA
GLO1
PRDX5
FBXO7
PYCARD
MAVS
MSRB3
AKAP12
TOMM7
C2orf69
GSTT1
IDH1
HSPB1
LCK
HNF4A
HSP90AB1
LYN
PRDX1
SGK1
GRN
MAPK9
APAF1
ATF2
MVK
PON1
ADIPOQ
ANGPTL3
ARG2
CETP
LCAT
MAP4K4
MB
TP73
ATF3
DYNC1H1
APOC2
CPT1B
FOXP2
PLTP
PON3
SLC25A5
UBC
USP14
APOA5
GSTM1
HAX1
LOXL3
PCBP1
PISD
PTX3
TREX1
APOA4
ELAVL1
RETN
APOC1
TNPO3
CD93
HSPA1B
RTN3
TLK1
BAG5
BAG6
ELOVL6
NAXD
PCMT1
PIGG
KCNU1
SNX14
CHCHD3
MOS
PTPMT1
ZDHHC6
SLIRP
TOMM22
APOO
FUNDC1
APOC4
F8A1
F8A2
F8A3
EGFR
CDK4
NFKB1
ADK
ATP2A2
CD36
VIM
GSTP1
MAP2K3
MAP2K4
PGK1
PPIB
SERPINA1
TYMS
YWHAE
ACHE
ATP7B
CAMK2G
CASP6
CDKN1B
ENO1
ESR2
GLUL
REN
CLU
FBN1
HSPG2
PIN1
SCN1A
AGER
PSMA6
TUBB2A
YWHAZ
APEX1
CANX
CYP2E1
PPIA
SV2A
UBE2L3
ALDH6A1
EIF2S1
LDHB
MUTYH
PSMA7
TUBA1B
DDB1
EEF1A1
NCL
PLN
POLR1C
PSMB1
UBE2D1
AGO2
DBT
PSMB5
SETDB1
SRSF2
TFEB
PSMB2
IL24
PCBP2
TNFSF14
ABCB10
CYB5R1
PIEZO1
PSMD6
PSMD8
UIMC1
CCT8
DDHD2
PEX13
CERS6
DUSP19
MSRB2
MYOM2
ZNF143
CHCHD6
FAHD1
PPARGC1B
HIGD1A
LETMD1
PNPLA4
SLC25A36
NACA
TIMM13
RAB5IF
EVA1A
MILR1
ALKBH7
ERBB4
RAF1
ADAM10
FLT3
INSR
PTPN11
BCR
CA2
CALR
PPP3CA
BRCA1
CSNK2A1
G6PD
NFKBIA
NPM1
PPP2CA
SHH
SRC
ABCG2
GLS
MAP3K1
MLH1
NPC1
PIM1
PLD1
RPS6KB1
STAT5A
STIM1
ACTA1
ITGAM
KDM1A
MIF
PPP1CA
PRKCH
PRNP
RB1
SLC16A1
TUBG1
XPO1
ACTG1
CAPN3
CTSA
DUSP6
EEF1A2
FOXP3
HNRNPA1
NR1H4
NR4A1
ASNS
BUB3
CAMKK2
CARM1
CCNB1
CNR1
CRKL
CSTB
FADD
GZMB
IGFBP3
IL4
KLF4
LPIN1
MAPK12
MYCN
NR1D1
PFN1
PRKCI
PROM1
RYR2
TPT1
UBE2N
WWOX
YWHAB
YWHAH
YWHAQ
ALDH18A1
BCKDK
DYRK1B
FBXW7
HMGCS2
ITPR3
MYLK2
NEFL
SHMT2
STT3A
TKT
CYB5R3
FKBP4
FOXG1
LGALS3
PSMA3
PSMD4
PTPA
TAT
TXNRD2
USP15
AIRE
BSG
CCT5
DNASE1
E2F1
EFEMP1
EIF5A
HSPA1L
NEFM
PDIA3
PGAM1
PSMC3
RACK1
RPTOR
RUVBL2
UFD1
VAPB
XRCC5
AGPS
AOX1
ARX
ATP6V0A2
ATRIP
BCKDHA
CASQ1
CDC37
DNAJB2
ESRRG
EXO1
HNF1B
HSPA6
KCNN3
MYO6
NDN
PBK
PDCD4
POSTN
PSMA1
PSMA2
PSMA4
PSMA5
PSMB6
PSMD14
PSMD7
RAD23A
RPL10A
RPS3
SLC29A3
TCP1
ADRM1
ALDH9A1
ASH2L
ATG4B
C9orf72
CCT3
CLIC1
DNAJA1
DNAJC5
FLOT1
GABARAPL2
HKDC1
HNRNPH1
HSPE1
JUND
KPNA3
LYVE1
MSRA
PRIM1
PSMB7
PTGES2
RANBP1
RPL13
SAE1
SARM1
SUMO2
TAX1BP1
CCT2
CCT7
CDKN3
CSE1L
DNAJB6
GLS2
HPS1
NALCN
NDEL1
PSMC2
RNF31
SLC25A6
SMN1
SMPD2
UBE2E3
BAG2
CLN5
EEF1D
EEF1G
EPB41L3
GABARAPL1
HNRNPM
MCM8
OTUB1
PA2G4
PDZK1
PSMB3
PSMD1
PSMD13
PSME3
RAE1
RPL4
RPS13
TRAK1
USP22
ACSS1
CCT4
FAF2
HTATIP2
MAP3K6
NCAPH2
NRGN
PEX12
RPLP2
SH3GLB1
SLC9A9
ST13
STRAP
ARL1
CLN6
ECI1
EXOC6
FTMT
H3C1
IFI27
IMMP2L
MRPL11
MUL1
NDFIP1
NSFL1C
RNH1
RPS18
SF1
USP30
HNRNPAB
NGB
NIPSNAP2
RAB5C
CCT6A
CGAS
DIMT1
HELQ
PARP14
RNF34
SAMM50
TIMM9
LCLAT1
SPATA18
BAG4
FNDC5
GZMK
HERPUD1
MRPL2
TDRD3
TIMM10
CORT
DHFR2
EYS
FUNDC2
METRNL
NECAB2
PRRC2A
SRMS
FNDC4
RHBDL2
SLC25A33
TIMM10B
TMEM33
MTERF3
MTFP1
NLRP11
SYCP2L
VOPP1
MICOS10
SCCPDH
LPIN3
RNF44
SERP1
ZC3H10
MTRES1
BBOF1
BCL2L15
TMEM150B
SIAH3
TMEM179
C15orf61
NME1-NME2
STMP1
TGIF2-RAB5IF
CREBBP
MAP2K2
EZH2
HDAC6
KIT
MMP2
PRKACA
SLC2A1
STAT1
HRAS
PIK3R1
SMAD2
TGFBR2
ABCB1
DNMT3B
EGF
PLAU
SMARCA4
TGFB2
ACTB
CD40
CDH2
DSP
DYRK1A
GJA1
HSD11B1
ITGB2
KAT5
LDHA
PRKDC
RHEB
RIPK1
SYK
TH
ACTN1
AGT
ARG1
C3
CAD
CASK
CD247
CTSK
DAPK1
EDNRB
GATA4
GGT1
GLA
GLB1
GSN
HDAC3
IL1RN
ITGA6
MEF2C
NR3C1
NTRK1
PSEN2
PTPN6
RAB7A
RHOA
ROCK1
SCN5A
SLC1A1
SLC1A2
SLC1A3
SLC9A1
TACR3
ZEB1
ABCC1
AHCY
CALCR
CAST
CD44
CD8A
CDC25A
DHFR
EEF2
HCK
HPRT1
IDE
IMPDH2
NCAM1
NRG1
OPRM1
PRKCQ
PRKCZ
PTK2
SLC2A3
SLC6A4
SREBF1
TRPV4
TUBA1A
UBA1
YWHAG
AHR
BIRC2
CTSC
CTSL
CYLD
DVL1
ENO2
FLNB
HTR2A
IKBKG
KITLG
MAPK11
MSN
NF1
PPP2R1A
REL
RPL11
RPS19
TPM3
TUBA4A
VCL
WRN
A2M
ABCC6
ACAT2
ACTN4
ALDH1A1
ALDOB
ANXA2
ARHGDIA
ATP6V1B2
ATXN3
BACE1
BAP1
BRD4
CAMK4
CAPN2
CCNH
CCR5
CD38
CD81
CDK9
CFH
CLDN1
CYP2C8
CYP2C9
DCTN1
EIF4A1
EIF4G1
ERCC1
FECH
GLP1R
GRB2
HDAC5
HLA-DRB1
HSF1
IGF2R
IRAK3
ITCH
ITGAX
ITPA
LMNB1
MAPK13
MARK2
MAT2A
MAX
MEF2A
NCF1
NME1
OGT
PAK2
PAX5
PLIN1
PSAT1
PTGS1
PTPN22
RALA
RPA1
RPSA
RUNX2
SLC5A2
SLC6A2
SUMO1
TALDO1
TEAD1
TTK
TYRO3
WNT1
XBP1
ALOX15
AMACR
ANG
ATRX
BIRC3
C5AR1
CALM1
CASP4
CCNA2
CD274
CDK7
CHD4
CHI3L1
CNTN2
CRYAB
DCX
DPYSL2
DVL2
FER
GNAI3
GNB1
HNRNPK
HP
HYOU1
IL2
KCNA1
LATS2
LIPC
LMAN1
MTHFD1
NONO
NUMB
PEBP1
PLD2
PLOD1
PPP2R2A
PSMB4
PXN
RAD23B
SERPINF1
SFN
SH2B3
SIAH1
SP1
SPHK1
STIP1
TBL1XR1
TET2
TJP1
TLR9
TRPM8
XRCC6
AKR1C3
ARHGAP26
BCAT2
BLMH
COL6A3
CSF1
DDOST
DHCR24
DNAJB1
EGR1
EIF2AK4
ENPP2
GSTO1
HES1
HNMT
HTRA1
IL12B
[truncated: 704 more rows]
