# Supplementary material for: Exploring the Shared Diagnostic Biomarkers and Molecular Mechanisms Related to Mitochondrial Dysfunction in Inflammatory Bowel Disease and Rheumatoid Arthritis
Source: Curr Issues Mol Biol. 2026 Jan 16;48(1):89. doi: 10.3390/cimb48010089 (PMC12840288; doi:10.3390/cimb48010089)
Supplement: Supplementary file 1 [file cimb-48-00089-s001.zip › cimb-4082505-supplementary/Supplementary Tables/Supplementary Table S10-The list of 74 CGs in the logistic regression model of IBD..xlsx]

## Sheet: Supplementary Table S10 (IBD-Lo
x
ACADM
AIM2
ALDOB
ANXA1
ANXA5
BCL2A1
C3AR1
C5AR1
CASP1
CASP4
CCL4
CD274
CD38
CD81
CFH
CKB
COL4A2
COL6A1
COL6A3
CSF2RB
CTSK
CXCL10
CXCR4
CYBB
DUSP6
EGR1
ENPP2
FADS2
FOXP2
GJA1
GZMK
HIF1A
HLA-DPB1
HNMT
IFIT3
IGFBP5
IL1B
IL1RN
ITGAX
ITGB2
LRRK2
LYN
MAOA
MFGE8
MMP1
MZB1
NID1
NR4A1
PARP14
PCK1
PDIA4
PDK4
PIM2
PPARG
PSAT1
PSMB9
PTGS2
RAC2
RETSAT
SACS
SCD
SCIMP
SLC16A4
SLC2A3
SLC38A5
SLC3A1
SOCS3
SPCS3
SPP1
STAT1
TGFB1
TTPA
UGP2
USP2
