# Supplementary material for: Exploring the Shared Diagnostic Biomarkers and Molecular Mechanisms Related to Mitochondrial Dysfunction in Inflammatory Bowel Disease and Rheumatoid Arthritis
Source: Curr Issues Mol Biol. 2026 Jan 16;48(1):89. doi: 10.3390/cimb48010089 (PMC12840288; doi:10.3390/cimb48010089)
Supplement: Supplementary file 1 [file cimb-48-00089-s001.zip › cimb-4082505-supplementary/Supplementary Tables/Supplementary Table S12-The list of 31 CGs in the SVM model of RA..xlsx]

## Sheet: Supplementary Table S12 (RA-SVM
	x
1	IL1RN
2	GJA1
3	DUSP6
4	XBP1
5	COL6A3
6	COL6A1
7	CSF2RB
8	JAK2
9	NID1
10	CCL4
11	SCIMP
12	PDIA4
13	ALDOB
14	SPCS3
15	CASP1
16	HNMT
17	USP2
18	TGFB1
19	TGM2
20	MZB1
21	BIRC3
22	SLC2A3
23	IL1B
24	PCK1
25	PIM2
26	GZMK
27	ITGAX
28	SLC19A3
29	PPARG
30	TTPA
31	S100A11
