# Supplementary material for: Exploring the Shared Diagnostic Biomarkers and Molecular Mechanisms Related to Mitochondrial Dysfunction in Inflammatory Bowel Disease and Rheumatoid Arthritis
Source: Curr Issues Mol Biol. 2026 Jan 16;48(1):89. doi: 10.3390/cimb48010089 (PMC12840288; doi:10.3390/cimb48010089)
Supplement: Supplementary file 1 [file cimb-48-00089-s001.zip › cimb-4082505-supplementary/Supplementary Tables/Supplementary Table S13-The list of 25 RA key genes..xlsx]

## Sheet: Supplementary Table S13 (RA-key
x
IL1RN
GJA1
DUSP6
XBP1
COL6A3
COL6A1
CSF2RB
JAK2
NID1
CCL4
SCIMP
PDIA4
ALDOB
SPCS3
CASP1
USP2
TGFB1
TGM2
SLC2A3
PCK1
ITGAX
SLC19A3
PPARG
TTPA
S100A11
