# Supplementary material for: Exploring the Shared Diagnostic Biomarkers and Molecular Mechanisms Related to Mitochondrial Dysfunction in Inflammatory Bowel Disease and Rheumatoid Arthritis
Source: Curr Issues Mol Biol. 2026 Jan 16;48(1):89. doi: 10.3390/cimb48010089 (PMC12840288; doi:10.3390/cimb48010089)
Supplement: Supplementary file 1 [file cimb-48-00089-s001.zip › cimb-4082505-supplementary/Supplementary Tables/Supplementary Table S2-The gene list of 182 IBD-MDRDEGs..xlsx]

## Sheet: Supplementary Table S2 (IBD-MDR
Gene
S100A11
RBPMS
PKM
AQP8
PDIA4
SLC19A3
PDK2
TGM2
LIPC
ETFDH
PSMB9
HIF1A
SERPINA1
ABCG2
SLC22A5
APOL1
LPIN1
SUGCT
LYN
USP30
ABCB1
ANXA1
IRAK3
CD44
ANXA5
ACADM
BIRC3
RHOU
HNMT
DUSP6
HMGCS2
XBP1
CROT
TMEM38B
TTPA
SLC25A20
RNF213
CLDN8
JAK2
PCK1
SLC7A11
CPT1A
PPARGC1A
SPCS3
CYP27A1
PIK3R3
ABAT
IL1RN
STAT1
HSD3B2
CALU
CHI3L1
PARP14
CASP1
NOS2
PECAM1
MT1A
ARHGAP44
FAHD1
IFI6
RAC2
PCCA
SLC16A1
PLS3
HLA-DPB1
SLC30A10
ACADS
PRDX6
SLC38A5
MSN
CLDN1
TDP2
PIM2
STXBP1
CASP4
SOCS3
SLC3A1
MMP1
COL6A3
IL1B
EGR1
IGFBP5
FOXP2
MTM1
AREG
DOC2B
CD40
MZB1
PPARG
PDK4
CXCL10
PLAU
CD81
CXCL8
PON3
CD38
IER3
SOCS1
GJA1
MB
CD274
MMP9
PTGS2
RETSAT
FADS2
MAOA
UGP2
AKAP1
CEBPB
CD93
SUCLG2
USP2
PXDN
VIM
ENPP2
C3
SLC2A3
CTSK
NID1
GPR39
SLC16A4
MFGE8
SCD
ITGB2
PLK2
ITGAX
FBN1
TGFB1
COL4A2
CKB
NAT2
CSF2RB
EDNRA
EDN1
DDC
EHHADH
DYSF
TPK1
REG3A
CES2
SACS
MMP2
HNF1B
CXCR4
NR4A1
PSAT1
TLR4
CAV1
NRG1
IFIT3
CLU
CA2
PLA2G2A
AIM2
AGT
COL6A1
SPP1
UCP2
GZMK
NR1H4
BCL2A1
SLC1A1
LRRK2
C5AR1
AKT3
DCN
KLK10
ALDOB
CFH
TRPA1
CYBB
FGF2
SERPINF1
CCL4
SCIMP
SLC5A1
AKR1B1
IL6
POSTN
C3AR1
LYVE1
IL24
