# Supplementary material for: Exploring the Shared Diagnostic Biomarkers and Molecular Mechanisms Related to Mitochondrial Dysfunction in Inflammatory Bowel Disease and Rheumatoid Arthritis
Source: Curr Issues Mol Biol. 2026 Jan 16;48(1):89. doi: 10.3390/cimb48010089 (PMC12840288; doi:10.3390/cimb48010089)
Supplement: Supplementary file 1 [file cimb-48-00089-s001.zip › cimb-4082505-supplementary/Supplementary Tables/Supplementary Table S3-The gene list of 187 RA-MDRDEGs..xlsx]

## Sheet: Supplementary Table S3 (RA-MDRD
Gene
HDAC5
DNAJB2
DCTN1
NOL3
PLEKHA6
FBXW4
PNPLA2
INF2
VMP1
LZTS2
D2HGDH
FASN
DVL1
POLRMT
CASP4
SLC2A4RG
LPIN3
KIF1C
PNP
MZF1
HIF1A
MPRIP
PABPN1
LAMP2
PACS2
PLEKHG5
BRD4
GTF2B
KANK2
SREBF1
DAD1
DNAJC3
SPCS3
ULK1
BRAT1
MEF2D
BIRC2
PSMA1
HSPB1
ACTR3
AIFM2
LMAN1
CAPZA1
UGCG
CSF1
ZNF205
PLEC
TMEM126A
DYRK1B
NPC2
CTSS
TFRC
IGSF8
PC
SH3GL1
GSN
C9orf72
BOK
SF3A2
SBF1
MAP4
NAMPT
PRDX4
CYB5R3
RAP1B
ABCD1
EGLN2
AKAP1
TXN
ISYNA1
CTSK
CLEC4A
MLXIPL
IGF2
CHCHD10
JAK2
ANP32B
LYN
BCR
MRPL47
RHOT2
RAI1
PPIL1
ABCC6
NR1D1
HSPA8
FKBP8
ARHGDIA
SLC2A3
PSMA3
BZW1
IGFBP5
PSMA6
JUND
VPS13C
RNF44
PRRC2A
SLC39A8
MYL12B
PRDX1
EFHD1
PDIA6
COX7A2
SVIL
RHBDF1
CYBB
SLC9A1
PIEZO1
C3AR1
COL6A1
LMNA
SLC2A4
CIC
AR
RYR1
ADAMTS10
TNFSF10
GSTO1
CEBPA
CASP1
BCL2A1
FLNB
COL7A1
NOTCH3
FCGR1A
AGRN
TGFB1
HSPG2
COL4A2
SOD2
COX7C
CXCR4
JUN
PXN
SOD3
OBSCN
HSPE1
BIRC3
NDUFB3
COX7B
RPS15A
PLIN1
CCL4
PARP14
PTPN22
XBP1
CRYAB
COL22A1
TPT1
PSMB9
RNASE2
HLA-DPB1
GPD1
CHI3L1
PIM3
AKAP12
CTSB
STAT1
MMP1
HERPUD1
SSR4
PDK1
MRC1
GZMK
PYGM
CXCL10
SERPINA1
THRSP
NNAT
MYOC
POSTN
SPP1
CD68
RBP4
CCR5
IFI27
PIM2
HLA-DRB1
ADIPOQ
CCL5
MZB1
APOE
ALAS2
TGM2
LEP
SCD
LPL
