# Supplementary material for: Exploring the Shared Diagnostic Biomarkers and Molecular Mechanisms Related to Mitochondrial Dysfunction in Inflammatory Bowel Disease and Rheumatoid Arthritis
Source: Curr Issues Mol Biol. 2026 Jan 16;48(1):89. doi: 10.3390/cimb48010089 (PMC12840288; doi:10.3390/cimb48010089)
Supplement: Supplementary file 1 [file cimb-48-00089-s001.zip › cimb-4082505-supplementary/Supplementary Tables/Supplementary Table S4-The gene list of 1794 RA-WGCNA-MDRGs..xlsx]

## Sheet: Supplementary Table S4 (RA_WGCN
x
AAMP
AARS2
ABCB7
ABCC1
ABCC6
ABL1
ACAD9
ACADM
ACADVL
ACAT2
ACSS1
ACTB
ACTG1
ACTG2
ACTN1
ACTN4
ACTR3
ADAM10
ADAMTS10
ADI1
ADK
AGER
AGK
AGO2
AGPS
AHR
AIFM1
ALDH1A1
ALG14
ALKBH5
AMACR
ANXA1
ANXA11
ANXA2
APOO
APP
APTX
ARF4
ARF6
ARHGDIA
ARL1
ARL14EP
ARL5B
ASCC1
ATG13
ATG4B
ATG9A
ATP13A2
ATPAF1
ATXN2L
BACE1
BAG2
BAG6
BAP1
BCR
BCS1L
BECN1
BICD2
BMI1
BOLA3
BPGM
BRAF
BRCA1
BRD1
BSCL2
BSG
BZW1
C15orf61
C1QBP
C2orf69
CACYBP
CAD
CALM2
CAMKK2
CAMKMT
CARM1
CASP2
CASP3
CASP6
CBX3
CCT2
CCT3
CCT4
CCT5
CCT6A
CCT8
CD81
CDK4
CDK7
CDK9
CDKN3
CEP290
CES2
CETN2
CHCHD2
CHCHD3
CHCHD4
CHD4
CHEK2
CHKB
CHORDC1
CIC
CISD1
CISD2
CLIC1
CLN5
CLPX
CNOT2
CNOT3
CNOT7
COA6
COASY
COIL
COL4A2
COL6A3
COMMD1
COMMD3
COPB2
COPS3
COPS5
COPS7B
COQ2
COQ3
COQ4
COQ5
COX11
COX16
COX17
COX20
COX5A
COX5B
COX6A1
COX6B1
COX6C
COX7A2
COX7B
COX7C
CPT2
CRAT
CREBBP
CRKL
CRLS1
CROT
CSE1L
CSF1
CSNK2A1
CTH
CTNNB1
CTSK
CUL2
CYB5R3
CYCS
CYP27A1
CYP2E1
CYP51A1
DAD1
DAP3
DARS2
DCAF17
DDX20
DECR1
DEK
DESI2
DGKZ
DGUOK
DHCR7
DHX30
DIAPH1
DIMT1
DLAT
DLD
DNA2
DNAJA1
DNAJA2
DNAJB11
DNAJB12
DNAJC15
DNAJC19
DNAJC7
DNAJC8
DNASE1
DNM1L
DNM2
DPH5
DPH6
DPYSL2
DTWD2
DVL2
DYNC1H1
DYNC1LI1
DYNLL1
EEF1A1
EEF1B2
EEF1G
EEF2
EGR1
EHHADH
EIF1AX
EIF2A
EIF2AK3
EIF2S1
EIF3I
EIF4G1
ELAC1
ELAC2
ELAVL1
EMC1
EMC2
ENO2
EP300
EPAS1
EPHX1
EPN2
ERAL1
ERCC8
ESD
ETFA
EXOSC1
EXOSC3
FAS
FH
FLNB
FOXRED1
FSD1L
FUNDC1
FUNDC2
FUS
G3BP1
G6PD
GAA
GABARAP
GABARAPL2
GAPDH
GATC
GATM
GCLC
GCSH
GDAP1
GFM1
GFM2
GLA
GLO1
GLOD4
GLRX
GLRX2
GLRX3
GLRX5
GLUD1
GLYCTK
GMFB
GNAI3
GNAS
GRPEL1
GRSF1
GSTO1
GSTP1
GTF2B
GTF2H5
GTPBP2
GYS1
HADHB
HAUS2
HAX1
HCCS
HDAC6
HIBCH
HIF1A
HIGD1A
HMGB1
HNMT
HNRNPA1
HPRT1
HSCB
HSF1
HSPA1B
HSPA4
HSPA9
HSPD1
HSPE1
HSPG2
HSPH1
HTATIP2
HTR2B
HTT
HUWE1
IAH1
IDE
IDH1
IDI1
IGF1R
IGFBP5
IGSF8
IMMP1L
INSR
IPO7
IQSEC1
ISCA1
ISCA2
ISCU
ITGB5
ITPR3
IVD
JAGN1
KBTBD7
KCNC3
KDM1A
KEAP1
LACTB
LAMTOR5
LARP7
LATS2
LCAT
LCLAT1
LDHB
LDLR
LETM1
LIAS
LIPT1
LIPT2
LOXL3
LPAR2
LRP12
LRP4
LRPPRC
LSM12
LSM5
LTBR
LYAR
LYRM1
LYRM4
MAP2K3
MAP2K4
MAP3K14
MAP3K6
MAPK3
MAPK8
MAPK9
MARK2
MARS2
MAVS
MBD2
MBOAT7
MCCC2
MCM8
MCUR1
MDH1
MECP2
MECR
MEF2D
MFF
MFGE8
MGME1
MGST3
MICU2
MLF1
MOV10
MPC1
MPC2
MPRIP
MPV17
MRPL11
MRPL21
MRPL3
MRPL33
MRPL39
MRPL40
MRPL44
MRPL47
MRPL48
MRPS14
MRPS15
MRPS22
MRPS23
MRPS27
MRPS28
MRPS31
MRPS7
MSN
MSRB2
MST1
MSTO1
MTCH2
MTFR2
MTG2
MTIF2
MTM1
MTO1
MTPAP
MTRF1
MTRF1L
MTX2
MYL12B
NACA
NAMPT
NAT2
NDE1
NDUFA1
NDUFA12
NDUFA13
NDUFA2
NDUFA3
NDUFA4
NDUFA5
NDUFA6
NDUFA7
NDUFA8
NDUFA9
NDUFAB1
NDUFAF1
NDUFAF2
NDUFAF4
NDUFAF5
NDUFAF6
NDUFB1
NDUFB10
NDUFB2
NDUFB3
NDUFB4
NDUFB5
NDUFB6
NDUFB8
NDUFB9
NDUFC1
NDUFS1
NDUFS3
NDUFS4
NDUFS5
NDUFS6
NDUFV1
NDUFV2
NFU1
NGLY1
NID1
NIP7
NME1
NMNAT2
NOTCH3
NOX4
NPLOC4
NPM1
NR2F2
NRGN
NSFL1C
NSUN3
NT5C3A
NTPCR
NUBPL
OAT
OGDH
OLA1
OMA1
OPN4
OSCP1
OSGEPL1
PAFAH1B2
PANK2
PARK7
PARL
PATZ1
PAXIP1
PC
PCBP1
PCBP2
PCMT1
PDCD6
PDE12
PDHB
PDHX
PDK2
PDSS1
PET100
PEX12
PEX13
PGAM1
PHB2
PHF2
PIEZO1
PIGA
PIGG
PIP4K2B
PIP4K2C
PLA2G4A
PLA2G6
PLAGL2
PLD2
PLEC
PLIN2
PLOD1
PMAIP1
PMPCA
PMPCB
PNP
PNPLA4
PNPLA6
PNPLA8
PNPT1
POLG
POLR1C
POLR2H
POP1
POR
PPA1
PPA2
PPARD
PPCS
PPIA
PPID
PPIH
PPIL1
PPP1R10
PPP1R8
PPP2CA
PPP6C
PPRC1
PRDX1
PRDX3
PRDX4
PRIM1
PRKACA
PRKAR2A
PRKCD
PRPS1
PRRC2A
PSMA1
PSMA2
PSMA3
PSMA4
PSMA5
PSMA6
PSMA7
PSMB1
PSMB3
PSMB4
PSMB5
PSMB6
PSMB7
PSMC1
PSMC2
PSMC3
PSMC4
PSMC6
PSMD1
PSMD10
PSMD12
PSMD14
PSMD3
PSMD4
PSMD6
PSMD7
PSMD8
PSMD9
PSMG2
PTCD2
PTEN
PTMA
PTPMT1
PTPN22
PTRH2
PUS3
PXDN
PXN
PYURF
QRSL1
RAB10
RAB1B
RAB21
RAB3A
RAB3D
RAB4A
RAD23A
RALA
RAP1B
RARS2
RBPMS
RBX1
RCAN1
RELA
RHBDD2
RHBDF1
RHEB
RHOU
RMND1
RNASE2
RND3
RNF31
RNLS
RPA3
RPGR
RPL10
RPL10A
RPL11
RPL12
RPL13
RPL14
RPL18
RPL26L1
RPL28
RPL30
RPL34
RPL35
RPL38
RPL4
RPLP0
RPS10
RPS11
RPS13
RPS15
RPS15A
RPS18
RPS19
RPS20
RPS21
RPS25
RPS27
RPS27A
RPS3
RPS3A
RPS5
RPSA
RPTOR
RRAS
RRM1
RRM2B
RTN4IP1
RUVBL1
SAR1A
SARM1
SCCPDH
SCG5
SCO1
SCP2
SDHB
SDHD
SEC16A
SENP2
SERAC1
SERP1
SET
SF1
SF3A1
SFXN1
SFXN3
SGK1
SGMS1
SHC1
SIRPA
SKP1
SLC12A7
SLC16A1
SLC16A4
SLC1A3
SLC1A5
SLC25A14
SLC25A20
SLC25A24
SLC25A26
SLC25A3
SLC25A32
SLC25A33
SLC25A42
SLC25A46
SLC25A5
SLC25A6
SLC30A9
SLC4A11
SLC9A1
SLC9A6
SLIRP
SMARCD1
SMN1
SNIP1
SNRNP40
SNX3
SOCS6
SOD1
SOX9
SP2
SPAST
SQSTM1
SREBF1
SRI
SRP14
SRP9
SRPRB
SRRM1
SRRT
SSB
SSBP1
SSH1
SSR3
STAMBP
STAT5A
STIM1
STIP1
STK3
STOML2
STRAP
SUB1
SUCLA2
SUCLG1
SUMO1
SUMO2
SYVN1
TAMM41
TANGO2
TBC1D9B
TBCB
TCF25
TCP1
TDP2
TDRKH
TECPR2
TERF2
TESK1
TFAM
TFB1M
TFB2M
TFRC
THAP1
THG1L
TIMM10
TIMM17A
TIMM21
TIMM9
TIMMDC1
TK2
TKT
TLR3
TM2D1
TMEM109
TMEM126A
TMEM126B
TMEM38B
TMEM65
TMEM70
TMEM97
TMSB4X
TMX1
TMX2
TNFRSF1A
TOMM22
TOMM7
TOP3A
TP53
TPK1
TPT1
TRAK1
TRAP1
TRMT10C
TRMT5
TRNT1
TRPV1
TRUB1
TSFM
TSN
TTC19
TUBA1A
TUBA1C
TUBB4B
TXN
TXNDC17
TXNRD1
U2AF2
UBA1
UBA52
UBE2D1
UBE2D2
UBE2D3
UBE2E1
UBE2L3
UBE2N
UBE2V2
UBL5
UBLCP1
UBR4
UGP2
UMPS
UQCR10
UQCR11
UQCRB
UQCRC2
UQCRFS1
UQCRH
UQCRQ
USP22
VDAC1
VDAC2
VDAC3
VPS35
WDR4
WDR45
WFS1
XIAP
XPC
YARS2
YBX1
YME1L1
YRDC
ZDHHC13
ZFHX3
ZFYVE26
ZNF143
ACSL5
AIM2
AKR1C2
ANG
AP1S3
APOL1
AR
ARHGAP26
ARL2
AUP1
BCL2A1
BCL2L11
BIRC3
BIRC5
CAMK4
CAPN2
CASP8
CCL4
CCL5
CCNA2
CCNB1
CCR5
CD247
CD274
CD38
CD40
CD8A
CDC25A
CDK1
CDK2
CDK5
CDK5R1
CDKL5
CDKN1B
CEP55
CHMP7
CLU
CNR2
COX7A1
CSF2RB
CXCL10
CXCR3
CXCR4
CYBA
DNAH8
DPP4
EGFR
EIF2AK2
EIF5A
ENAH
ESR2
EXO1
EZH2
FA2H
FANCD2
FANCI
FASLG
FBN1
FBXW7
FCGR1A
FGF2
FLAD1
FLT3
FNDC4
FOXM1
FOXP3
GABARAPL1
GEMIN7
GPR55
GSN
GSTK1
GZMB
GZMK
GZMM
HAMP
HERPUD1
HES1
HMGA1
HNRNPAB
HSD17B3
HSPA5
HTRA1
HVCN1
IFI27
IFI6
IFIT3
IL1B
IL1RN
IL9R
IMMP2L
ITGAX
ITPR1
JAK2
KCNN3
KLF4
KLF9
KPNB1
LARS2
LCK
LMNB1
MAP4K1
MAPK13
MAX
MKI67
MLEC
MPV17L
MSRB3
MYOC
MZB1
NALCN
NDEL1
NDN
NEK6
NFKBIA
OCRL
PARP1
PARP14
PAX5
PBK
PDIA4
PDK1
PFN2
PID1
PIM1
PIM2
PPIF
PPP1CA
PRKCH
PRKCQ
PRKCZ
PSAT1
PSMB9
PSME1
PSME2
PTK2
PTPN1
PTTG1
RAB33A
RAB39B
RAB8A
RAC2
RIPK3
RNASET2
RNF213
RUNX2
S100A4
SAE1
SCAMP5
SCIMP
SERPINA1
SH3GL2
SLC1A1
SLC2A3
SLC38A5
SLC39A8
SLC7A11
SNCAIP
SOCS1
SPATA18
SPP1
SSR4
STAMBPL1
STAT1
STAT2
STK10
STK4
SYNE1
TEAD1
TGFB2
TGM2
TJP1
TK1
TLR9
TMEM43
TNFRSF10A
TNFSF10
TNFSF14
TOP1
TRIB1
TTK
TUBA4A
TUBB6
TUFM
TXNDC11
TYMS
UBE2L6
UCHL1
UGT8
VCL
VCP
VOPP1
XBP1
XRCC2
YAP1
ACACA
ACADL
ACO1
ADIPOQ
AGTR1
AIFM2
AKAP1
AKAP12
ALDH2
ALDH3A2
ALDH6A1
BCL2
BOK
BTD
C19orf12
C1QTNF9
CAT
CD36
CEBPA
CNR1
COX14
CRYAB
CS
DHFR
ECHS1
EDNRB
ERLIN2
EYS
EZR
FADD
FAH
FASN
FOXP2
GLYAT
GPD1
GPT
GPT2
GPX4
GYS2
HADH
HILPDA
HK2
LEP
LETMD1
LGALS4
LIFR
LPL
MAOA
MAOB
MAPK10
MLXIPL
MTHFD1
MYH14
NMUR1
NNAT
NQO1
ORMDL3
PCK1
PDHA1
PDK4
PLIN1
PNPLA2
PNPLA3
PPARG
PRDX6
QDPR
RBP4
RETSAT
RTN3
RUNX1
SCD
SIK2
SLC19A3
SLC25A10
SLC2A4
SOCS3
SUOX
THRSP
TTPA
TYRO3
VDR
YWHAG
ACAD8
AGRP
AIRE
ALDOB
ARG2
ATOH7
BPNT1
C1QL3
CHGA
CRMP1
CYP21A2
DCX
DOK7
FXYD7
GNRH2
GPHA2
HARS2
HPDL
IL13
IL4
LIN28A
LRRC46
MAGT1
MOG
PCCB
PCYT1B
PDX1
PDZK1
POTEM
PSMC3IP
RNF32
RS1
SLC1A2
SLC25A52
SLC26A1
SLC3A1
SLC6A4
SMPD3
SOAT2
STAR
TP73
TUBB4A
UBL4B
XPNPEP3
ABCA1
ABLIM3
AKR1A1
APOC1
ATG7
ATP6V1B2
ATP7B
BID
BMF
BRCA2
C1QC
C3AR1
C5AR1
CALR
CASP1
CASP4
CD68
CKB
CLEC4A
CNDP2
CSTB
CTSB
CTSC
CTSS
CYBB
DISC1
EFHD1
EPB41L3
ERP29
FBP1
GLB1
GNPDA1
GPX1
GRB2
GSR
HCK
HDAC3
HLA-DPB1
HLA-DRB1
HMOX1
HSPA2
IRS1
IRS2
ITGAM
ITGB2
KANK2
LAT2
LOXL4
LRRC59
LYN
MAP1B
MAP4
MERTK
MMP1
MRC1
MTFP1
NCF1
NEU1
NFKB1
NLRP3
NPC1
NPC2
NR1D1
OLR1
OTUD7B
P2RX7
PCDH19
PER2
PFN1
PINK1
PPIB
PRICKLE2
PRNP
PTPN6
RAB5C
REL
S100A11
SAMHD1
SLC25A19
SLC31A1
SLC6A8
SLC8A1
SOAT1
SOD2
ST3GAL5
STXBP1
SVIL
SYK
TCN2
TDP1
TNF
TPP1
TUBA1B
UGCG
VAPB
WASF3
WWTR1
ZEB1
A2M
ABCB1
ABCB10
ABCD1
ABHD5
ACADS
ACOT9
ADIPOR1
ADRM1
AGL
AGRN
AHRR
AK2
AKT1
ALDH18A1
ALDH9A1
ALG2
ALKBH1
ALKBH7
ANP32B
ANXA5
AP2B1
AP4B1
AP4E1
AP4M1
APOA1
APOE
ARHGAP44
ARIH2
ARL8B
ARMCX5
ASL
ASNS
ASPSCR1
ATAD3A
ATAD3B
ATAD3C
ATF2
ATF6
ATG4D
ATM
ATP6V0A2
ATRIP
ATXN10
ATXN7
BAD
BAG4
BAG5
BBC3
BCAT2
BIRC2
BNIP3L
BOLA1
BOLA2
BRAT1
BRD4
BUB3
C9orf72
CALM3
CALU
CAND1
CANX
CAP1
CAPN10
CAPZA1
CARS2
CASP7
CASP9
CBS
CBX2
CCHCR1
CCND1
CCNH
CCT7
CD47
CDC16
CDC37
CDK11B
CDK5RAP1
CDKN2A
CEP89
CERS6
CFH
CHCHD10
CHCHD6
CHM
CHML
CHMP1A
CHRNE
CLK1
CNOT10
CNOT8
CNTF
COA1
COA5
COL22A1
COL6A1
COL7A1
COLQ
COMMD4
COMT
COQ6
COX15
COX4I2
CP
CPT1C
CRB2
CTBP1
CTNNBIP1
CUL3
CYC1
CYLD
D2HGDH
DCTN1
DDB1
DDHD1
DDOST
DEGS1
DENND4C
DHH
DHTKD1
DIO2
DNAJB2
DNAJC3
DNAJC30
DRG2
DUSP6
DVL1
DYRK1A
DYRK1B
ECD
ECI1
ECSIT
EEF1D
EFEMP1
EFEMP2
EGLN2
EIF2AK1
EIF2AK4
EIF3B
EIF5
EIF5B
EMC7
ENDOG
ENO1
ENPP2
ENSA
EPOR
ERCC1
ERLIN1
ESRRA
ETFB
EVI5L
EXOC6
F8A1
FADS2
FAF1
FAF2
FAM3A
FASTKD2
FASTKD5
FBXL12
FBXO7
FBXW4
FDXR
FECH
FKBP8
FLOT1
FOXD2
FOXL1
FUBP1
GABPA
GCDH
GDF15
GFER
GJA1
GLS
GLUL
GOLPH3
GPBP1
GSPT1
GTPBP3
HADHA
HAGH
HAUS3
HAUS5
HDAC5
HELQ
HGS
HHAT
HIF3A
HMGCR
HNRNPD
HNRNPF
HNRNPH1
HNRNPK
HNRNPM
HPS1
HPS4
HRAS
HSD11B1
HSD17B12
HSP90AA1
HSP90B1
HSPA8
HSPB1
HTRA2
IBA57
IFIT5
IGF2
IKBKG
IMMT
INF2
IPO4
IPO9
IRAK3
IREB2
IRX5
ISYNA1
ITCH
ITGA6
ITM2B
ITSN2
JMJD1C
JUN
JUND
KAT5
KATNB1
KCNJ12
KDELR2
KIF1C
KIF21A
KIF5A
KMT2C
KPNA3
KRAS
LAMP2
LARP4
LAS1L
LDHA
LMAN1
LMNA
LONP1
LONP2
LOXHD1
LPIN3
LRRK2
LSR
LZTS2
MACF1
MAG
MAP1LC3A
MAP1LC3B
MAP2K2
MAP3K1
MAP4K2
MAPK1
MAPK11
MAPK12
MAPK14
MAPK8IP1
MAPRE1
MAST1
MAT2A
MBNL1
MCAT
MCL1
MCMBP
MDM2
MEF2A
MEF2C
METRNL
METTL3
MFN1
MFN2
MICALL2
MICU1
MID1IP1
MIS18A
MLF2
MLH1
MLST8
MPST
MRGPRE
MRM1
MRPL12
MRPL28
MRPL4
MRPS2
MRPS26
MRRF
MSRA
MTIF3
MTX1
MUTYH
MVK
MYC
MYCN
MZF1
NAPB
NARS2
NBAS
NBR1
NCAPH2
NCDN
NCS1
NDUFA10
NDUFAF3
NDUFAF7
NDUFB7
NDUFS7
NDUFS8
NDUFV3
NECAB2
NEFH
NF1
NFE2L2
NIPA1
NLE1
NME4
NNT
NOL3
NOS3
NR1H2
NR2F1
NR4A1
NRIP1
NRL
NRXN2
NTRK1
NUDC
NUMB
NUP133
OGG1
OGT
OPA1
OPA3
OXA1L
PABPN1
PACS2
PAK2
PAOX
PAWR
PDCD4
PDIA2
PDIA3
PDIA6
PDK3
PDP1
PDSS2
PEMT
PEX16
PGK1
PHPT1
PIK3CA
PIM3
PIN1
PITPNB
PLD1
PLEKHA6
PLEKHG5
POLG2
POLR2B
POLRMT
PON2
POTEE
PPM1B
PPP1R13L
PPP2R1A
PPP2R2A
PPP2R5B
PRDM16
PRICKLE3
PRKAB1
PRKCI
PRKDC
PRRC1
PRRC2C
PSEN1
PSMC5
PSMD2
PSME4
PTCD1
PTCD3
PTGES2
PTGS2
PTP4A1
PUF60
PUS1
PYCR2
QTRT1
RAC1
RAD23B
RAI1
RALBP1
RANBP2
RASD2
RB1
RDH11
RHOA
RHOD
RHOT1
RHOT2
RIF1
RIMBP2
RIN1
RIPK1
RMDN3
RMI1
RNASEH2C
RNF19A
RNF34
RNF44
RNH1
RPLP1
RPLP2
RPN1
RPN2
RPS28
RPS6KB1
RUVBL2
SACS
SAFB
SARDH
SASS6
SBF1
SCAPER
SCARB2
SDHAF1
SDHAF2
SEC13
SEPSECS
SESN2
SETX
SF3A2
SFPQ
SFXN4
SFXN5
SGTA
SH3GL1
SIAH1
SIGMAR1
SIRT3
SIRT6
SLC11A2
SLC12A2
SLC25A1
SLC25A12
SLC25A13
SLC25A41
SLC2A4RG
SLC33A1
SLC39A6
SLC9A9
SMAD7
SMARCA4
SMARCA5
SNX14
SNX25
SOD3
SP1
SPC24
SPCS3
SPG11
SPG7
SPHK1
SPHK2
SPIN1
SPTBN2
SRC
SRSF2
SRSF6
SSR1
STARD7
STK11
STT3A
STUB1
SUCLG2
SUPV3L1
SV2A
SYNE2
SYNJ1
SYP
TARDBP
TAX1BP1
TBL1XR1
TBL3
TCHP
TECR
TEFM
TET2
TFEB
TGFB1
TGFBR2
TIA1
TIMM10B
TIMM13
TIMM22
TIMM44
TIMM50
TLK1
TLR4
TM9SF3
TMBIM6
TMCO1
TMED10
TMEM240
TMEM33
TNFAIP8L1
TNPO1
TNPO3
TOE1
TOMM40
TOP1MT
TPH1
TRAF6
TRIP12
TRIT1
TRMU
TSPO
TTC27
TUBB2A
TUG1
TXN2
TXNIP
TXNRD2
U2AF1
U2SURP
UBC
UBE2J2
UBE2W
UBE3A
UBE3C
UBQLN1
UBXN1
UBXN6
UCN
UGGT1
UIMC1
ULK1
UPB1
USP14
USP15
USP2
USP9X
UTRN
VARS2
VHL
VIPAS39
VMP1
VPS11
VPS13C
VPS13D
VPS28
WDR36
WRN
WWOX
XPO1
XRCC5
XRCC6
YTHDF3
YWHAB
YWHAH
YWHAZ
ZBED3
ZBTB38
ZDHHC6
ZNF175
ZNF205
ZNF207
ZNF558
ZNF746
ZNHIT1
ZW10
