# Supplementary material for: Exploring the Shared Diagnostic Biomarkers and Molecular Mechanisms Related to Mitochondrial Dysfunction in Inflammatory Bowel Disease and Rheumatoid Arthritis
Source: Curr Issues Mol Biol. 2026 Jan 16;48(1):89. doi: 10.3390/cimb48010089 (PMC12840288; doi:10.3390/cimb48010089)
Supplement: Supplementary file 1 [file cimb-48-00089-s001.zip › cimb-4082505-supplementary/Supplementary Tables/Supplementary Table S5-The gene list of 1386 IBD-WGCNA-MDRGs..xlsx]

## Sheet: Supplementary Table S5 (IBD_WGC
x
AARS2
ABAT
ABCB1
ABCB10
ABCC1
ABCG2
ABHD5
ACAD8
ACADM
ACADS
ACO2
ACOT9
ACTBL2
ACTR3
ADAM10
ADRM1
AFG3L2
AGO2
AGT
AK2
ALAS2
ALDH18A1
ALDH1A1
ALDH5A1
ALG2
ANKH
ANO10
ANXA1
ANXA5
APOL1
AQP8
AREG
ARF4
ARHGAP44
ARL5B
ASH2L
ASNS
ATF3
ATP6V0A2
ATPAF1
AUH
BAD
BAG6
BCAT2
BCKDK
BCL2L1
BCL2L11
BDNF
BIRC3
BMF
BNIP3L
BOLA1
BOLA3
BRD1
BSG
BTD
BYSL
CAD
CALR
CAMK2G
CAPN2
CASP4
CASP8
CAT
CCT7
CD274
CD44
CDC37
CDKL2
CETN2
CHCHD10
CHCHD5
CHI3L1
CHKA
CHRNA1
CKMT2
CLCN4
CLDN8
CLN5
COA5
COA7
COMT
COQ5
COX20
CPT1A
CPT2
CRAT
CRLS1
CROT
CTH
CTSA
CTSC
CXCL10
CXCL8
CYB5R3
CYBA
CYCS
CYP27A1
CYP2C8
CYP2C9
DAD1
DAP3
DDOST
DECR1
DENND4C
DGUOK
DIABLO
DIO2
DNAJA1
DNAJB11
DNAJC19
DNAJC3
DNASE1
DNMT1
DOC2B
DPAGT1
DUSP1
DUSP6
ECSIT
EDN1
EGLN1
EGR1
EHHADH
EIF2AK2
EIF3B
EIF4G1
EIF5B
ELAC1
EMC7
ENO1
ENO2
EPHX1
ETFDH
ETS2
FADS2
FAH
FAHD1
FAM20B
FBXL4
FBXW4
FMR1
FOXP2
G3BP1
G6PD
GAPDH
GFM2
GJA1
GLOD4
GLRX3
GLRX5
GLUL
GLYCTK
GNAS
GSTO1
HADHA
HADHB
HAGH
HDAC6
HIBCH
HIF1A
HLA-DPB1
HMGCS2
HMOX1
HNMT
HNRNPA2B1
HNRNPM
HOXA1
HSD17B3
HSD3B1
HSD3B2
HSP90AB1
HSPA5
HSPB3
HSPH1
HTATSF1
HYOU1
IFI6
IFIT3
IFIT5
IGSF8
IL17A
IL1B
IL1RN
IMPA2
IRAK3
IRS1
ISCA2
ITPA
ITSN2
JAK2
JMJD1C
KLK10
KLK11
KLK3
KPNB1
LACTB
LARP7
LDHB
LETM1
LETMD1
LIPC
LMAN1
LMNA
LPIN1
LPL
LYN
MAGED2
MAP1LC3A
MAP2K1
MAP3K5
MAPK14
MAPRE1
MAT2A
MAX
MB
MED27
MFN2
MMP1
MRM1
MRPL2
MRPL33
MRPS25
MTERF2
MTRF1
MUTYH
MYBPC1
MYC
NBAS
NBPF3
NBR1
NCL
NDE1
NDEL1
NDUFA10
NDUFA11
NDUFA6
NDUFB1
NDUFB8
NDUFS1
NDUFV1
NEK6
NKAP
NMUR1
NPC1
NR1H4
NR4A1
NRG1
NRIP1
NSFL1C
NSUN3
NTPCR
OCRL
OGDHL
OGG1
OTC
PACRG
PAK2
PARK7
PARP14
PARS2
PCCA
PCDH19
PCK1
PCK2
PDIA4
PDIA6
PDK2
PDK3
PDK4
PDSS1
PID1
PIK3R1
PIK3R3
PINK1
PITPNB
PITRM1
PKM
PLA2G6
PLAU
PLOD1
PLS3
PMAIP1
PNP
PNPLA4
POLR2H
POLR2L
PON3
POR
PPARGC1A
PPIB
PPP2R1A
PPP2R2B
PPP3CA
PPRC1
PRDX1
PRDX4
PRDX6
PRICKLE3
PRKDC
PRRC2C
PSAT1
PSMA5
PSMA7
PSMB2
PSMB4
PSMB7
PSMB9
PSMC3
PSMC3IP
PSME4
PTGS2
PXMP2
PYCARD
RAB3A
RAB3D
RAB7A
RAI1
RALBP1
RANBP2
RANGAP1
RBPMS
RELA
REN
RHOU
RLBP1
RNF213
RNF32
RNF44
RPN1
RPN2
S100A11
SARM1
SCARB2
SDHD
SEPSECS
SERPINA1
SETX
SFXN1
SFXN3
SFXN4
SFXN5
SH3GL1
SIAH1
SIK2
SIL1
SIRT5
SLC16A1
SLC16A4
SLC19A3
SLC22A5
SLC25A20
SLC25A26
SLC25A33
SLC25A38
SLC25A42
SLC30A10
SLC33A1
SLC38A5
SLC3A1
SLC6A4
SLC7A11
SMAD7
SNCAIP
SOCS1
SOCS3
SOD3
SP2
SPCS3
SPHK2
SPIN1
SRPRB
SRRT
SSR1
SSR3
SSR4
STAT1
STAT2
STAT3
STIM1
STIP1
STK3
STT3A
STXBP1
SUGCT
SUOX
SURF1
SYNE2
SYP
TALDO1
TANGO2
TAT
TDP2
TDRD3
TEAD1
TGM2
TJP1
TK2
TKT
TM2D1
TMEM38B
TNFRSF10A
TNFRSF10B
TNFSF15
TOE1
TOMM40L
TOP1
TOP1MT
TRAF6
TREH
TRIB1
TRIP12
TTPA
TUBA1B
TUBG1
TYMP
TYRO3
U2AF1
UBE2D2
UBE2L6
UBE3C
UCP1
UCP3
UGGT1
UQCC1
USP14
USP2
USP30
VCP
VDR
VIPAS39
VOPP1
YRDC
YTHDF3
YWHAG
ZBTB10
ZFHX3
ZNF558
ZNHIT1
AASS
ABLIM3
ACADVL
ACAT2
ACTN1
AHR
AIFM2
AIM2
AIMP2
AKAP1
AKAP12
AKR1B1
AKT3
ALKBH5
ALKBH7
ALOX15
AP4M1
APAF1
APOE
ARF6
ARL14EP
ASL
ATF2
ATF5
ATF6
ATG13
ATG4B
ATG4D
ATG9A
ATOH7
ATP1A1
ATP7B
ATRX
ATXN1
ATXN10
BACE1
BAG2
BAG5
BCO2
BECN1
BLMH
BPGM
BPNT1
BUB3
C15orf61
C1QC
C3
C3AR1
CA2
CALU
CASP3
CASP9
CAV1
CBS
CCL5
CCND1
CCNH
CCR5
CD247
CD36
CD38
CD40
CD47
CD81
CD8A
CD93
CDH2
CDK2
CDK4
CDK7
CDKN1B
CEBPA
CERS6
CES2
CETP
CFH
CFL1
CHCHD4
CHCHD6
CHD4
CHMP1A
CHRNB1
CKB
CKM
CLPB
CLU
COA1
COASY
COL4A2
COL6A1
COL6A3
COMMD4
COPS5
COQ4
COQ6
COQ7
COQ9
COX14
COX4I1
COX6B1
COX6B2
COX7B
COX7C
CPT1C
CRYAB
CSF1
CTNNBIP1
CTSB
CTSD
CTSK
CTSL
CXCR4
CYB5R1
CYBB
CYBRD1
CYLD
CYP1B1
DAPK1
DCN
DDHD1
DEGS1
DHCR7
DHX30
DIMT1
DNAJA2
DNAJB12
DNAJB2
DNM2
DPYSL2
DYNC1LI1
E2F1
EBP
ECD
ECHS1
ECI1
EDNRA
EDNRB
EEF2
EFEMP1
EFEMP2
EGF
EGFR
EID1
EIF2AK4
EIF2S1
EIF3G
EIF4E2
ENAH
ENPP2
EPHA3
ERCC1
ESR2
ESRRA
ESYT1
ETFB
FBN1
FBP1
FBXL12
FBXW7
FGF2
FHAD1
FLNB
FLT3
FOXP3
FTL
FTO
FUBP1
FUNDC1
FUS
GAR1
GCK
GFER
GHRL
GLB1L
GLRX2
GPBP1
GPR39
GPT
GPT2
GRAMD1B
GRB2
GSN
GSTA4
GSTK1
GTPBP2
GZMB
GZMK
HADH
HARS2
HDAC3
HERPUD1
HES1
HHAT
HMGCL
HMGCR
HNF1B
HNRNPD
HNRNPH1
HNRNPU
HPS1
HSD11B1
HSP90AA1
HSPG2
HTR2A
HTRA1
HUWE1
IBA57
IDI1
IGF1
IGFBP3
IGFBP5
IL22
INA
INF2
INSR
IPO7
IPO9
IQSEC1
IRS2
ITGB2
ITM2B
ITPR1
JAGN1
KAT5
KCNN3
KCTD12
KDM5B
KIF1C
LAMP2
LAMTOR5
LCK
LIFR
LIG3
LIPT2
LPIN3
LRP4
LYVE1
MAF
MAOA
MAP1B
MAP3K1
MAP4K2
MAP4K4
MAPK10
MAPK3
MAVS
MCAT
MCL1
MCMBP
MCUR1
MDH1B
MDM2
MECP2
MEF2C
MERTK
METTL3
MFGE8
MGST3
MICU1
MILR1
MIPEP
MLXIPL
MMAB
MMP2
MMP9
MPC2
MPLKIP
MPST
MPV17
MRC1
MRPL11
MRPL21
MRPS26
MSN
MSRA
MSRB2
MSRB3
MST1
MTFP1
MTIF3
MTM1
MTX1
MUL1
MUSK
MVK
MYCN
MYLK2
MZB1
MZF1
NAT2
NCAM1
NCDN
NCS1
NDUFA1
NDUFA13
NDUFA3
NDUFA7
NDUFA8
NDUFB2
NDUFB7
NDUFC1
NDUFS2
NDUFS6
NDUFS7
NEB
NEK9
NID1
NME4
NMNAT2
NONO
NOTCH3
NOX4
NPC2
NPHS1
NR3C1
OGDH
OGT
OPTN
OSCP1
OTUD7B
PABPC1
PANK2
PARL
PARP1
PAX6
PCBP2
PCNP
PCSK9
PDK1
PECAM1
PER2
PHPT1
PI4K2A
PIGG
PIK3CA
PIM2
PIP4K2B
PLA2G4A
PLAGL2
PLD1
PLK2
PLN
PLTP
PNKD
PNPLA2
PNPLA8
POLI
POLR2B
POLRMT
POSTN
PPARA
PPARD
PPARG
PPARGC1B
PPM1B
PRDX2
PRDX5
PRKAA1
PRKCA
PRKCD
PRKCE
PRKCH
PRNP
PRPS1
PRRC2A
PSEN1
PSMB6
PTGES2
PTGS1
PTP4A1
PTPN11
PTPN6
PXDN
RAB1B
RAB39B
RAC2
RAD23A
RASD2
RB1
RBM25
REL
RETSAT
RIMBP2
RIPK1
RIPK3
RMDN3
RNASE2
RNASEH1
RNASEH2C
ROCK1
RPA3
RPL18
RPL30
RPL35
RPL38
RPLP0
RPLP1
RPS16
RPS19
RPS25
RPS28
RPS3
RPS6KB1
RTN1
RUNX2
RYR2
SACS
SAE1
SAMHD1
SAR1A
SARS2
SCAMP5
SCCPDH
SCIMP
SCP2
SERAC1
SERPINF1
SESN2
SFPQ
SH3GL2
SHC1
SHMT2
SIRT6
SLC12A7
SLC16A7
SLC18A2
SLC1A1
SLC1A2
SLC25A19
SLC25A2
SLC25A28
SLC25A3
SLC25A32
SLC30A9
SLC39A6
SLC39A8
SLC52A3
SLC6A2
SLC7A6
SLC8A1
SLC9A1
SLC9A6
SLC9A9
SMARCA5
SMPD2
SNCA
SPATA18
SPG11
SPP1
SRC
SREBF1
SRI
SRSF6
SSB
ST3GAL5
STAMBPL1
STK4
STUB1
SUB1
SUCLG2
SV2A
SYK
SYNE1
SYNJ1
TAC3
TAGLN2
TBC1D15
TBC1D9B
TGFB1
TGFB2
TGFBR2
TIMM13
TIMM22
TLR4
TMEM102
TMEM109
TMEM150B
TMEM43
TNF
TNFAIP8L1
TNFSF10
TNPO1
TOMM40
TPI1
TPP1
TPR
TRAK1
TRAP1
TRAPPC5
TRPA1
TRPC1
TRPV4
TSPO
TTC19
TUBA1A
TUFM
TXNDC11
U2SURP
UBA52
UBE2L3
UBE2W
UBL4A
UBQLN2
UCP2
UGP2
UQCR11
UQCRFS1
UQCRQ
UTRN
VAPB
VCL
VDAC1
VIM
VIP
VPS13C
VPS13D
VPS28
VPS33B
VWA7
WDR45
WDR82
WFS1
WWTR1
XBP1
XIAP
YAP1
ZBED3
ZBTB38
ZDHHC13
ZDHHC6
ABL1
AKR1A1
ALDOA
ALDOB
ANXA2
AP1S3
AP2B1
ARNT
ASS1
ATP13A2
BAK1
BCAP31
BCL2
CAP1
CASP1
CCNG2
CKAP4
CLDN1
COPB2
CTNNB1
DDHD2
DIAPH1
DMD
DVL2
EPB41L3
FASN
FSD1L
FUNDC2
GABARAPL2
GLRX
GLS
GPX4
GSTP1
HILPDA
HK1
HK2
HSPB1
IDE
IDH2
ITGA6
KDELR2
LDHA
LDLR
LPAR3
LRP12
LRRC59
MAOB
MAP3K6
MID1IP1
MOV10
MT1A
NDN
NEU1
NIPA1
NOS2
NPEPPS
OAT
P4HB
PDP1
PGK1
PLA2G2A
PPA1
PPP2R2A
PRRC1
PSENEN
PSMD1
PTEN
RAF1
REG3A
RHOD
S100A7
SCD
SEC13
SEC16A
SGMS1
SH3GLB1
SHH
SLC2A1
SLC4A11
SLC5A1
SOCS2
SOD1
SOX9
SPTBN2
TMEM65
TPK1
TRIM32
TUBB2A
TUG1
TXNRD1
UBE2E1
VDAC2
XDH
ZFYVE26
ARG1
ATG7
ATP6V1B2
BCL2A1
BEST1
C5AR1
C9orf72
CCL4
CEBPB
CFLAR
CLEC4A
CSF2RB
CSF3
CXCL14
DYSF
EGR2
FLOT1
GLA
HCK
HSPA6
IER3
IGF2R
IL24
IL6
ITGAM
ITGAX
KRT23
LAT2
LRRK2
NFKBIA
NLRP3
OLR1
P2RX7
PGAM5
PIM1
PPIF
PTPN1
PTX3
S100A4
SIRPA
SLC1A3
SLC25A10
SLC2A3
SPHK1
SRP14
SSH1
STAT5A
STK10
TECPR2
TET2
TIMM10B
TLE4
TLK1
UBE2N
UGCG
UIMC1
UPP1
AAMP
ABCB7
ACAD9
ADI1
AGER
AGL
AGRN
AIFM1
ALDH1B1
ALDH6A1
ALDH9A1
ALG14
ALKBH1
APOO
APTX
ARHGAP26
ATF4
ATPAF2
ATXN2L
ATXN7
BAG4
BCR
BCS1L
CAMKMT
CASP2
CHCHD3
CHM
CHML
CIC
CISD1
CNOT10
CNOT3
COA3
COQ3
COX10
COX11
COX15
COX18
COX5A
COX5B
COX6C
CS
CYC1
DARS2
DBT
DCAF7
DDC
DHODH
DLAT
DLD
DNAJA3
DNAJB6
DNAJC15
DPH6
DRG2
DSTN
DYNC1H1
EEA1
EEF1D
ENSA
ERAL1
ERLIN2
ERN1
ESD
ETFA
FARS2
FASTKD2
FH
FKBP4
FKBP8
FLVCR1
FOXRED1
GATC
GATM
GCDH
GFM1
GMFB
GNPDA1
GOT1
GOT2
GRSF1
GTF2B
GTF2H5
GYS2
HCCS
HIGD1A
HNRNPAB
HPRT1
IARS2
IDH1
IMMP1L
IMMT
IREB2
IVD
KBTBD7
KITLG
L2HGDH
LATS2
LCLAT1
LIAS
LRPPRC
LSM5
LYRM7
MACF1
MAPK9
MARS2
MCCC2
MDH1
MDH2
MEF2D
METAP1D
MFN1
MGME1
MICU2
MIEF1
MLEC
MLF1
MLF2
MPV17L
MRPL19
MRPL24
MRPL39
MRPL4
MRPL40
MRPL47
MRPL48
MRPS12
MRPS14
MRPS22
MRPS7
MRRF
MTCH2
MTERF1
MTFMT
MTIF2
MTRF1L
MTX2
MYO7A
NARS2
NDUFA12
NDUFA2
NDUFA5
NDUFA9
NDUFAB1
NDUFAF3
NDUFAF4
NDUFAF5
NDUFB10
NDUFB3
NDUFB5
NDUFB6
NDUFB9
NDUFS3
NDUFS4
NFS1
NFU1
NNT
NUBPL
OPA1
PATZ1
PAXIP1
PCCB
PCMT1
PDE12
PDHA1
PDHB
PDHX
PDSS2
PEMT
PFN2
PGRMC1
PHB2
PIEZO1
PIM3
PMPCB
POLDIP2
PPA2
PPID
PPP2R5B
PPP6C
PRDX3
PREPL
PRKAR2A
PSMD10
PSMD3
PSMG2
PTCD3
PTRH2
QDPR
QRSL1
RARS2
RBX1
RMI1
RMND1
RNF19A
RNH1
RNLS
RRM2B
RTN4IP1
SAFB
SAMM50
SBF1
SCO1
SDHB
SDHC
SENP2
SIGMAR1
SLC19A2
SLC25A11
SLC25A12
SLC25A13
SLC25A15
SLC25A36
SLC25A4
SLC25A5
SLC25A6
SLC31A1
SLIRP
SMAD2
SNX14
STARD7
STOML2
SUCLA2
SUCLG1
SUPV3L1
SVIL
TACO1
TAMM41
TBL1XR1
TCF25
TEFM
TFB1M
TFB2M
THG1L
TIMM10
TIMM21
TIMM50
TIMM8A
TLR9
TMCO1
TMEM126A
TMEM126B
TMEM186
TMEM33
TMEM70
TMEM97
TMX1
TMX2
TNFRSF1A
TOMM20
TOMM22
TPH1
TRIT1
TRMT5
TRUB1
TSFM
TUBB6
TXN2
UBR4
ULK1
UQCRB
UQCRC1
UQCRC2
VDAC3
VPS35
VPS72
WARS2
