# Supplementary material for: Exploring the Shared Diagnostic Biomarkers and Molecular Mechanisms Related to Mitochondrial Dysfunction in Inflammatory Bowel Disease and Rheumatoid Arthritis
Source: Curr Issues Mol Biol. 2026 Jan 16;48(1):89. doi: 10.3390/cimb48010089 (PMC12840288; doi:10.3390/cimb48010089)
Supplement: Supplementary file 1 [file cimb-48-00089-s001.zip › cimb-4082505-supplementary/Supplementary Tables/Supplementary Table S6-The list of 87 CGs..xlsx]

## Sheet: Supplementary Table S6 (CGs)
CGs
ABCB1
ACADM
ANXA1
ANXA5
BIRC3
CASP4
CD274
CXCL10
DUSP6
EGR1
FADS2
FOXP2
GJA1
HIF1A
HLA-DPB1
HNMT
IFIT3
IL1B
IL1RN
JAK2
LYN
MMP1
NR4A1
PARP14
PCK1
PDIA4
PDK4
PSAT1
PSMB9
PTGS2
RBPMS
RHOU
S100A11
SERPINA1
SLC16A4
SLC19A3
SLC38A5
SLC3A1
SOCS3
SPCS3
STAT1
TGM2
TTPA
USP2
AIM2
AKAP1
C3AR1
CD38
CD40
CD81
CFH
CKB
COL4A2
COL6A1
COL6A3
CTSK
CXCR4
CYBB
ENPP2
GZMK
IGFBP5
ITGB2
MAOA
MFGE8
MZB1
NAT2
NID1
PIM2
PPARG
RAC2
RETSAT
SACS
SCIMP
SPP1
TGFB1
UGP2
XBP1
ALDOB
CASP1
SCD
BCL2A1
C5AR1
CCL4
CSF2RB
ITGAX
LRRK2
SLC2A3
